# Supplementary material for: Melatonin Alleviates High-Fructose-Induced Renal Injury in Male Mice, Which Might Be Associated with the Regulation of Mitophagy and Fatty Acid Oxidation
Source: Nutrients. 2025 Dec 25;18(1):68. doi: 10.3390/nu18010068 (PMC12787547; doi:10.3390/nu18010068)
Supplement: Supplementary file 1 [file nutrients-18-00068-s001.zip]

Archive with 1 entries (1 files):
- nutrients-4032548-supplementary.pdf
